# Supplementary material for: Indomethacin Induces Spermidine/Spermine-N1-Acetyltransferase-1 via the Nucleolin-CDK1 Axis and Synergizes with the Polyamine Oxidase Inhibitor Methoctramine in Lung Cancer Cells
Source: Biomolecules. 2023 Sep 12;13(9):1383. doi: 10.3390/biom13091383 (PMC10526249; doi:10.3390/biom13091383)
Supplement: Supplementary file 1 [file biomolecules-13-01383-s001.zip]

Archive with 1 entries (1 files):
- biomolecules-2515886-supplementary.pdf
